# Supplementary material for: Lonidamine and domperidone inhibit expansion of transformed cell areas by modulating motility of surrounding nontransformed cells
Source: J Biol Chem. 2022 Oct 21;298(12):102635. doi: 10.1016/j.jbc.2022.102635 (PMC9706533; doi:10.1016/j.jbc.2022.102635)
Supplement: Supplementary SupMovies [file mmc2.zip]

Archive with 7 entries (6 files):
- SupMovies/
- SupMovies/Supplementary Movies_A(DMSO).mp4
- SupMovies/Supplementary Movies_B(LND).mp4
- SupMovies/Supplementary Movies_C(DPD).mp4
- SupMovies/Supplementary Movies_D(DMSO).mp4
- SupMovies/Supplementary Movies_E(LND).mp4
- SupMovies/Supplementary Movies_F(DPD).mp4
